# Supplementary material for: Impact of genetic relatedness on reproductive behavior in Pelvicachromis pulcher, a biparental cichlid fish with mutual mate choice and ornamentation
Source: Naturwissenschaften. 2023 May 4;110(3):17. doi: 10.1007/s00114-023-01842-z (PMC10160185; doi:10.1007/s00114-023-01842-z)
Supplement: Supplementary file 2 — Supplementary file1 (XLSX 53.3 KB) [file 114_2023_1842_MOESM2_ESM.xlsx]

## Sheet: read first
Variable	Definition
Trial	Number of trial (1=AH, 2=LG)
Tank	Tank number during experiment
ID_M	Individual ID of males
Group	Feeding regime A or B
Sex	Sex
Original_Tank	Original breeding tank number
Weight	Body weight in g
SL	Standard length in cm
BCI	Body condition index
Kin_Nonkin	Relatedness of females to males during trial
Family_F	Family Code of females
Family_M	Family Code of males
LAB_mouth	LAB chromaticity of the mouth part
LAB_belly	LAB chromaticity of the belly
shaked S	behavior counted as courtship behavior (average per day)
standing_S	behavior counted as courtship behavior (average per day)
attack_F_Kin	Attack of males directed towards related females (average per day)
attack_F_Nonkin	Attack of males directed towards unrelated females (average per day)
attack_F	Attack of females directed towards the other female (average per day)
attack_M	Attack of females directed towards males (average per day)
attack_F_yes_no	Attack of females directed towards the other female (binomial; yes/no)
attack_M_yes_no	Attack of females directed towards males (binomial; yes/no)
Courtship	Sum of shaked S and standing S
Choice	Choice of male (related or unrelated female)
Choice_yes_no	If female was chosen or not (binomial; yes/no)
Days_till_Choice	Number of days until a choice was made
Days_till_Eggs	Number of days until eggs were spawned
N_Eggs	Number of eggs
Days_till_babys	Days until fry was seen outside of cave
N_babys	Number of fry
Survivalrate	Survival rate of offspring
data reverse additional variables
M_SL	Standard length in cm of males
M_Weight	Body weight in g of males
F1_SL	Standard length in cm of related females
F1_Weight	Body weight in g of related females
F2_SL	Standard length in cm of unrelated females
Diff_SL	Difference in standard length of females
F2_Weight	Body weight in g of unrelated females
FY_LAB mouth	LAB chromaticity of chosen females of the mouth part
FN_LAB mouth	LAB chromaticity of not chosen females of the mouth part
FY_LAB belly	LAB chromaticity of chosen females of the belly
FN_LAB belly	LAB chromaticity of not chosen females of the belly

## Sheet: data
Trial	Tank	ID_M	Group	Sex	Original_Tank	Weight	SL	BCI	Kin_Nonkin	Family_F	Family_M	LAB_mouth	LAB_belly	shaked S	standing S	attack_F_Kin	attack_F_Nonkin	attack_F	attack_M	attack_F_yes_no	attack_M_yes_no	Courtship	Choice	Choice_yes_no	Days_till_Choice	Days_till_Eggs	N_Eggs	Days_till_babys	N_babys	Survivalrate
1	1	7_A_1	A	M	7	2.267	4.5	2.48779			QR	35.1014	12.2316										Kin		2		94		68	0.723404
1	1	7_A_1	B	F	1	1.551	3.6	3.32433	Nonkin	NW	QR	51.1946	19.3513	8.5	0			0	0	no	no	8.5		no
1	1	7_A_1	B	F	8	1.458	3.6	3.125	Kin	QR	QR	34.3867	7.17441	0	0			0	0	no	no	0		yes	2		94		68	0.723404
2	1	7_A_2	A	M	7	2.417	5.2	1.71896			QR	27.6847	18.1628	0	0	0	0					0	Nonkin		3	4	117	14	38	0.324786
2	1	7_A_2	A	F	32	2.225	4.2	3.00319	Nonkin	LO	QR	59.3343	18.3984	0.333333	0	0		0	0	no	no	0.333333		yes	3	4	117	14	38	0.324786
2	1	7_A_2	B	F	8	1.738	3.8	3.16737	Kin	QR	QR	74.6734	23.6579	0	0		0	0	0	no	no	0		no
2	2	8_B_1	B	M	8	3.582	5.2	2.54751			QR	28.0079	11.595	0	0	0	0					0	Kin		6	6	184	14	0	0
2	2	8_B_1	A	F	36	1.556	3.7	3.07188	Nonkin	UW	QR	56.6912	9.33928	0	0	0		0	0	no	no	0		no
2	2	8_B_1	A	F	7	1.851	3.9	3.12042	Kin	QR	QR	62.6808	21.0641	0	0		0	0	0	no	no	0		yes	6	6	184	14	0	0
1	3	13_A_1	A	M	13	2.753	4.7	2.65163			LZ	33.8001	6.17567										Nonkin		2		0		0	0
1	3	13_A_1	B	F	14	1.85	3.9	3.11873	Kin	LZ	LZ	33.0824	12.3738	0	0			3.5	0.5	yes	yes	0		no
1	3	13_A_1	B	F	41	1.552	3.5	3.61983	Nonkin	NQ	LZ	60.8724	14.7808	0	0			1.5	0.5	yes	yes	0		yes	2		110		47	0.427273
1	4	14_B_1	B	M	14	2.988	4.9	2.53976			LZ	33.6584	5.83095										Kin		3		0		0	0
1	4	14_B_1	A	F	13	1.301	3.4	3.3101	Kin	LZ	LZ	59.3418	8.11035	10.5	0.5			0	0	no	no	11		yes	2		0		0	0
1	4	14_B_1	A	F	36	1.273	3.4	3.23886	Nonkin	UW	LZ	43.7937	12.693	0	0			0	0	no	no	0		no
2	4	13_A_2	A	M	13	4.778	5.5	2.87183			LZ	39.7352	21.334	0	0	0	0					0	Kin		3	19	91	29	60	0.659341
2	4	13_A_2	B	F	14	2.057	4	3.21406	Kin	LZ	LZ	67.1863	21.7051	4.66667	0		3	3	0	yes	no	4.66667		yes	3	19	91	29	60	0.659341
2	4	13_A_2	B	F	1	1.835	3.9	3.09344	Nonkin	NW	LZ	68.0074	19.6073	1.33333	0.333333	0		0	0	no	no	1.66667		no
1	5	14_B_2	B	M	14	3.159	4.8	2.85645			LZ	32.6207	12.1758										Nonkin		5		28		10	0.357143
1	5	14_B_2	A	F	18	1.606	3.5	3.74577	Nonkin	RU	LZ	41.3817	14.0159	2.25	7			0.875	9.5	yes	yes	9.25		yes	8		16		16	1
1	5	14_B_2	A	F	13	1.374	3.5	3.20466	Kin	LZ	LZ	60.3481	6.67083	0	0.25			0	0.625	no	yes	0.25		no
1	6	13_A_3	A	M	13	3.173	4.7	3.05616			LZ	30.6902	5.49747										Nonkin		7		106		58	0.54717
1	6	13_A_3	B	F	1	1.586	3.6	3.39935	Nonkin	NW	LZ	29.5146	8.97527	2.66667	2.66667			0	0.666667	no	yes	5.33333		yes	3		0		0	0
1	6	13_A_3	B	F	14	1.117	3.4	2.84195	Kin	LZ	LZ	52.4394	12.8722	0	0			0	0	no	no	0		no
1	7	16_B_1	B	M	16	2.695	4.6	2.76876			LR	27.6687	8.61039										Kin		6		63		18	0.285714
1	7	16_B_1	A	F	47	1.475	3.6	3.16144	Kin	LR	LR	40.3113	10.9151	0.666667	0			0.666667	0	yes	no	0.666667		yes	3		0		0	0
1	7	16_B_1	B	F	1	1.56	3.7	3.07978	Nonkin	NW	LR	25.9315	10.651	0.333333	0			0.333333	8	yes	yes	0.333333		no
2	7	20_B_1	B	M	20	5.175	5.5	3.11044			ZU	30.3113	17.7451	1.66667	0	0	1.33333					1.66667	Kin		3	16	147	26	53	0.360544
2	7	20_B_1	A	F	19	1.736	3.7	3.42724	Kin	ZU	ZU	80.9417	17.3534	1.33333	0		1	1	0	yes	no	1.33333		yes	3	16	147	26	53	0.360544
2	7	20_B_1	A	F	39	1.963	3.8	3.57742	Nonkin	NQ	ZU	68.8033	23.2725	0	0	0		0	1.3333	no	yes	0		no
1	8	47_A_2	A	M	47	2.83	4.5	3.10562			LR	27.4975	4										Nonkin		6		125		49	0.392
1	8	47_A_2	A	F	39	1.854	3.9	3.12547	Nonkin	NQ	LR	57.8004	11.8345	6.44444	1.44444			4.88889	2.88889	yes	yes	7.88889		yes	9		165		31	0.187879
1	8	47_A_2	B	F	48	1.445	3.6	3.09714	Kin	LR	LR	57.8052	12.8377	0	0			0	0.444444	no	yes	0		no
2	8	22_A_1	A	M	22	3.128	4.7	3.01282			QU	31.3493	12.8949	0	0	0.428571	0					0	Kin		7	11	90	19	35	0.388889
2	8	22_A_1	B	F	23	1.536	3.5	3.58251	Kin	QU	QU	57.7591	10.6092	2.42857	0.571429		2.57143	2.57143	0.428571	yes	yes	3		yes	7	11	90	19	35	0.388889
2	8	22_A_1	A	F	2	1.8	3.8	3.28036	Nonkin	LW	QU	76.0007	13.4371	1.71429	0.142857	0		0	0	no	no	1.85714		no
1	9	48_B_1	B	M	48	3.604	4.9	3.06335			LR	27.4084	7.60117										Nonkin		2		99		7	0.0707071
1	9	48_B_1	A	F	19	1.597	3.7	3.15282	Nonkin	ZU	LR	34.7819	8.04329	8.5	1.25			1.5	0.5	yes	yes	9.75		yes	4		67		0	0
1	9	48_B_1	B	F	16	1.178	3.4	2.99715	Kin	LR	LR	57.8293	14.6676	1.75	0			1.5	0.25	yes	yes	1.75		no
2	9	28_A_1	A	M	28	3.109	4.9	2.64261			LN	29.3504	12.8236	0	0	0	1.25					0	Kin		4	7	104	17	20	0.192308
2	9	28_A_1	B	F	29	2.018	4	3.15312	Kin	LN	LN	40.068	10.7342	3.25	0		0.25	0.25	0	yes	no	3.25		yes	4	7	104	17	20	0.192308
2	9	28_A_1	B	F	23	0.904	3.1	3.03447	Nonkin	QU	LN	55.6826	16.2703	0	0	0		0	1.25	no	yes	0		no
1	10	18_A_1	A	M	18	3.831	5.1	2.88803			RU	31.5876	7.53142										Kin		2		46		13	0.282609
1	10	18_A_1	B	F	38	1.587	3.6	3.40149	Kin	RU	RU	39.0797	6.43774	1.4	0			1.8	0	yes	no	1.4		yes	5		28		10	0.357143
1	10	18_A_1	B	F	3	2.075	4	3.24219	Nonkin	LW	RU	28.3823	7.90569	0	0			0	0	no	no	0		no
2	10	29_B_1	B	M	29	3.755	5.3	2.52222			LN	33.7474	11.7804	0	0	2.5	0.25					0	Kin		4	5	111	14	0	0
2	10	29_B_1	A	F	28	1.464	3.7	2.89025	Kin	LN	LN	72.2496	19.0066	3	1		3.25	3.25	2.5	yes	yes	4		yes	4	5	111	14	0	0
2	10	29_B_1	A	F	36	1.405	3.8	2.5605	Nonkin	UW	LN	51.0098	15.013	0	0.25	0		0	0.25	no	yes	0.25		no
1	11	40_B_1	B	M	40	3.892	5	3.1136			RU	30.7119	4.17										Kin		6		0		0	0
1	11	40_B_1	A	F	18	1.534	3.4	3.90291	Kin	RU	RU	39.2103	10.2008	3.14286	0.142857			0.428571	0	yes	no	3.28571		yes	7		106		58	0.54717
1	11	40_B_1	B	F	33	1.889	3.9	3.18448	Nonkin	LO	RU	59	6.67499	0.285714	0.285714			0	0.571429	no	yes	0.571429		no
2	11	32_A_1	A	M	32	2.562	4.6	2.63212			LO	26.0085	9.67528	0	0	1.33333	0					0	Nonkin		3			15	0	0
2	11	32_A_1	B	F	40	1.382	3.5	3.22332	Nonkin	RU	LO	56.001	16.3001	2.33333	0.333333	0.666667		0.666667	0	yes	no	2.66667		yes	3			15	0	0
2	11	32_A_1	B	F	33	2.415	4.2	3.25964	Kin	LO	LO	78.1025	29.1495	0	0		0	0	1.33333	no	yes	0		no
1	12	38_B_1	B	M	38	3.747	4.9	3.1849			RU	30.683	6.68539										Kin		1		0		0	0
1	12	38_B_1	A	F	39	1.57	3.8	2.8612	Nonkin	NQ	RU	43.022	17.5127	0	0			0	0	no	no	0		no
1	12	38_B_1	B	F	40	1.584	3.6	3.39506	Kin	RU	RU	31.967	8.19383	0	0			0	0	no	no	0		yes	6		63		18	0.285714
2	12	35_B_1	B	M	35	4.432	5.4	2.81461			OR	55.7026	8.14112	0.333333	0	0	0					0.333333	Kin		3	5	190	14	36	0.189474
2	12	35_B_1	A	F	34	2.847	4.1	4.13082	Kin	OR	OR	84.3439	25.5125	1.33333	0.333333		0	0	0	no	no	1.66667		yes	3	5	190	14	36	0.189474
2	12	35_B_1	A	F	2	2.844	4.3	3.57704	Nonkin	LW	OR	84.8855	19.3341	0	0	0		0	0	no	no	0		no
1	13	38_A_2	A	M	38	2.516	4.5	2.76104			RU	30.8473	4.87909									#VALUE!	Kin		3		162		0	0
1	13	38_A_2	A	F	18	1.564	3.5	3.64781	Kin	RU	RU	45.6667	8.30328	1.33333	0.166667			0	0	no	no	1.5		yes	6		125		49	0.392
1	13	38_A_2	B	F	29	1.63	3.8	2.97055	Nonkin	LN	RU	57.5229	8.13941	0	0			0.166667	0	yes	no	0		no
1	14	22_A_1	A	M	22	2.686	4.4	3.15317			QU	24.7768	3.67045									#VALUE!	Kin		7		143		12	0.0839161
1	14	22_A_1	A	F	32	1.749	3.7	3.45291	Nonkin	LO	QU	36.4005	9.69679	0.5	0.5			0.5	0	yes	no	1		no
1	14	22_A_1	B	F	23	1.22	3.2	3.72314	Kin	QU	QU	57.1402	10.1885	0	0			0	0	no	no	0		yes	2		99		7	0.0707071
2	14	36_A_1	A	M	36	2.696	4.4	3.16491			UW	41.688	11.9641	0	0	4.33333	0					0	Nonkin		3	11	126	19	45	0.357143
2	14	36_A_1	B	F	37	1.784	3.8	3.2512	Kin	UW	UW	66.0076	18.6674	3	3.33333		0	0	4.33333	no	yes	6.33333		no
2	14	36_A_1	B	F	41	2.318	4.2	3.12871	Nonkin	NQ	UW	79.4383	24.7212	0	0.333333	15.6667		15.6667	0	yes	no	0.333333		yes	3	11	126	19	45	0.357143
1	15	23_B_1	B	M	23	3.111	4.7	2.99645			QU	24.9377	5.34374										Kin		2		110		47	0.427273
1	15	23_B_1	A	F	22	1.269	3.4	3.22868	Kin	QU	QU	78.7859	11.1567	0.5	0			0	0	no	no	0.5		yes	2		46		13	0.282609
1	15	23_B_1	B	F	3	1.707	3.8	3.11088	Nonkin	LW	QU	32.1057	6.93221	0	0			0	0	no	no	0		no
2	15	37_B_1	B	M	37	3.02	4.8	2.73076			UW	41.3548	12.8171	0.666667	0	0	0.333333					0.666667	Kin		3	7	97	17	21	0.216495
2	15	37_B_1	A	F	36	1.779	3.8	3.24209	Kin	UW	UW	50.7061	13.9084	4.33333	0		1.33333	1.33333	0	yes	no	4.33333		yes	3	7	97	17	21	0.216495
2	15	37_B_1	A	F	39	2.319	4.2	3.13006	Nonkin	NQ	UW	68	29.831	2	0.666667	0		0	0.333333	no	yes	2.66667		no
1	16	28_A_2	A	M	28	2.392	4.3	3.00854			LN	29.6292	7.32765										Kin		8		16		16	1
1	16	28_A_2	B	F	37	1.013	3.1	3.40036	Nonkin	UW	LN	54.0833	7.33523	0	1.5			0	0.666667	no	yes	1.5		no
1	16	28_A_2	B	F	29	1.776	3.9	2.99398	Kin	LN	LN	39.0014	8.51795	0.166667	0.833333			1.33333	0.166667	yes	yes	1		yes	6		0		0	0
2	16	38_A_1	A	M	38	4.254	5.4	2.70157			RU	29.0937	10.8333	0	0	0	0					0	Kin		3	7	124	16	50	0.403226
2	16	38_A_1	B	F	40	1.884	3.8	3.43345	Kin	RU	RU	85.3359	15.4029	8.66667	0		0	0	0	no	no	8.66667		yes	3	7	124	16	50	0.403226
2	16	38_A_1	B	F	3	2.351	4.1	3.41115	Nonkin	LW	RU	62.3476	16.0278	0	0	0		0	0	no	no	0		no
1	17	28_A_3	A	M	28	3.066	4.8	2.77235			LN	30.7318	5.37484										Nonkin		3		0		0	0
1	17	28_A_3	B	F	29	1.542	3.5	3.5965	Kin	LN	LN	37.6681	11.9082	0	3			0	2	no	yes	3		no
1	17	28_A_3	B	F	40	1.414	3.5	3.29796	Nonkin	RU	LN	38.7184	8.22766	0	0			0	0	no	no	0		yes	1		80		35	0.4375
2	17	39_A_1	A	M	39	3.642	4.8	3.29319			NQ	31.1145	17.1083	0	0	0	3.66667					0	Kin		3	7	61	16	4	0.0655738
2	17	39_A_1	B	F	41	2.071	4.1	3.00489	Kin	NQ	NQ	81.6149	29.2878	1.33333	0		6.66667	6.66667	0	yes	no	1.33333		yes	3	7	61	16	4	0.0655738
2	17	39_A_1	B	F	48	1.846	3.9	3.11199	Nonkin	LR	NQ	73.003	16.9189	0	0	0		0	3.66667	no	yes	0		no
1	18	29_B_1	B	M	29	3.001	4.9	2.55081			LN	30.6413	4.71993										Kin		9		165		31	0.187879
1	18	29_B_1	A	F	28	1.564	3.4	3.97924	Kin	LN	LN	56.0159	6.91416	0	3			0	0	no	no	3		yes	1		0		0	0
1	18	29_B_1	A	F	19	1.19	3.4	3.02768	Nonkin	ZU	LN	51.0011	11.1977	0	0			0	0	no	no	0		no
2	19	41_B_1	B	M	41	5.255	5.8	2.69332			NQ	38.0132	16.3953	0.25	0	0	0					0.25	Nonkin		4	17	123	23	8	0.0650407
2	19	41_B_1	A	F	36	1.802	3.7	3.55754	Nonkin	UW	NQ	84.7087	13.9692	1	0	0		0	0	no	no	1		yes	4	17	123	23	8	0.0650407
2	19	41_B_1	A	F	39	1.652	3.7	3.26141	Kin	NQ	NQ	68.2194	19.69	0	0		0	0	0	no	no	0		no
2	20	47_A_1	A	M	47	3.651	5.3	2.45236			LR	33.9559	16.8729	0	0	2.5	0					0	Nonkin		4	19	108	29	41	0.37963
2	20	47_A_1	B	F	37	1.145	3.3	3.18613	Nonkin	UW	LR	80.4888	18.1506	2.25	0	1.25		1.25	0	yes	no	2.25		yes	4	19	108	29	41	0.37963
2	20	47_A_1	B	F	48	2.14	4.2	2.88846	Kin	LR	LR	80.8895	29.0177	0	0		0	0	2.5	no	yes	0		no
1	21	34_A_1	A	M	34	2.517	4.3	3.16576			OR	35.3663	4.03457										Nonkin		4		67		0	0
1	21	34_A_1	A	F	28	1.387	3.5	3.23499	Nonkin	LN	OR	33.7079	10.435	3.625	0.5			0.5	0.375	yes	yes	4.125		yes	11		8		4	0.5
1	21	34_A_1	B	F	35	0.943	3.2	2.87781	Kin	OR	OR	29.0994	6.63744	0.625	0.5			0	0	no	no	1.125		no
1	23	35_B_1	B	M	35	2.609	4.6	2.68041			OR	28.5677	3.87657										Nonkin		1		80		35	0.4375
1	23	35_B_1	A	F	19	1.237	3.4	3.14726	Nonkin	ZU	OR	54.4161	17.8668	4.33333	0			2.66667	0	yes	no	4.33333		yes	3		59		6	0.101695
1	23	35_B_1	A	F	34	0.863	3.1	2.89685	Kin	OR	OR	43.7467	4.19656	0	0			0	0	no	no	0		no
2	23	7_A_1	A	M	7	3.498	5.2	2.48777			QR	35	15.9513	0	0	0.2	0.8					0	Kin		5	6	126	16	16	0.126984
2	23	7_A_1	B	F	8	1.665	3.7	3.28707	Kin	QR	QR	77.9815	18.0755	4.8	0.4		2.2	2.2	0.2	yes	yes	5.2		yes	5	6	126	16	16	0.126984
2	23	7_A_1	A	F	32	1.893	3.9	3.19122	Nonkin	LO	QR	82.0027	15.3052	2.8	0.8	0		0	0.8	no	yes	3.6		no
1	24	36_A_1	A	M	36	2.126	4.1	3.08469			UW	37.1214	4.44722										Kin		11		8		4	0.5
1	24	36_A_1	B	F	37	1.611	3.7	3.18046	Kin	UW	UW	45.0197	7.44237	5	2			0.333333	1.33333	yes	yes	7		yes	3		162		0	0
1	24	36_A_1	B	F	33	2.022	3.8	3.68494	Nonkin	LO	UW	38.6163	16.7705	2.66667	0.333333			0	0.666667	no	yes	3		no
2	24	13_A_1	A	M	13	3.559	5.2	2.53115			LZ	39.6681	6.55956	0	0	0	0.8					0	Kin		5	6	78	30	49	0.628205
2	24	13_A_1	B	F	14	1.343	3.6	2.87852	Kin	LZ	LZ	54.0257	14.3343	6.8	0.6		7	7	0	yes	no	7.4		yes	5	6	78	30	49	0.628205
2	24	13_A_1	B	F	37	1.181	3.3	3.28631	Nonkin	UW	LZ	66.7075	13.3687	2.6	1.6	0		0	0.8	no	yes	4.2		no
1	26	39_A_1	A	M	39	3.173	4.7	3.05616			NQ	28.6744	5.16935										Kin		3		59		6	0.101695
1	26	39_A_1	A	F	32	1.614	3.6	3.45936	Nonkin	LO	NQ	40.0694	8.00694	1.57143	2			0	0.142857	no	yes	3.57143		no
1	26	39_A_1	B	F	41	2.13	4.1	3.09049	Kin	NQ	NQ	62.7738	20.3395	2	0			5.57143	0	yes	no	2		yes	7		143		12	0.0839161
1	27	41_B_1	B	M	41	4.28	5.3	2.87486			NQ	32.085	4.66964										Nonkin		11		107		46	0.429907
1	27	41_B_1	A	F	39	1.923	3.9	3.24179	Kin	NQ	NQ	66.3342	16.1804	0	0			0	0	no	no	0		no
1	27	41_B_1	B	F	3	1.92	3.9	3.23674	Nonkin	LW	NQ	59.339	10.8756	0	0			0.125	0	yes	no	0		yes	11		107		46	0.429907
2	27	47_A_2	A	M	47	3.308	5	2.6464			LR	36.8179	11.3493	0	0	1	0					0	Kin		4	9	63	16	28	0.444444
2	27	47_A_2	B	F	48	1.779	3.9	2.99904	Kin	LR	LR	81.6912	21.9899	4.5	0.5		4.75	4.75	1	yes	yes	5		yes	4	9	63	16	28	0.444444
2	27	47_A_2	A	F	19	1.883	4	2.94219	Nonkin	ZU	LR	66.3744	19.3793	0	0.25	0		0	0	no	no	0.25		no

## Sheet: data_reverse
Trial	Tank	ID M	Fam_M	Fam_F	M_SL	M_Weight	F1_SL	F1_Weight	F2_SL	Diff_SL	F2_Weight	M_LAB mouth	M_Lab belly	F1_LAB mouth	F1_LAB belly	F2_LAB mouth	F2_LAB belly	Dif_LAB_belly	Dif_LAB_mouth	FY_LAB mouth	FN_LAB mouth	FY_LAB belly	FN_LAB belly	M_shaked_S	F1_shaked_S	F2_shaked_S	Diff_Courtship_F	M_standing S	F1_standing S	F2_standing S	M_attack F Kin	F2_attack F Kin	M_attack F Nonkin	F1_attack F Nonkin	Diff_Attack_F	Choice	Days till Choice	Days till Eggs	N_Eggs	Days till babys	N_babys	Survivalrate
2	1	7_A_2	QR	LO	5.2	2.417	3.8	1.738	4.2	-0.4	2.225	27.6847	18.1628	74.6734	23.6579	59.3343	18.3984	5.25949	15.3391	59.3343	74.6734	18.3984	23.6579	0	0	0.333333	-0.333333	0	0	0	0	0	0	0	0	Nonkin	3	4	117	14	38	0.324786
1	1	7_A_1	QR	NW	4.5	2.267	3.6	1.458	3.6	0	1.551	35.1014	12.2316	34.3867	7.17441	51.1946	19.3513	-12.1769	-16.8079	34.3867	51.1946	7.17441	19.3513	NA	0	8.5	-8.5	NA	0	0	0	0	0	0	0	Kin	2	NA	94	NA	68	0.723404
2	2	8_B_1	QR	QR	5.2	3.582	3.9	1.851	3.7	0.2	1.556	28.0079	11.595	62.6808	21.0641	56.6912	9.33928	11.7248	5.98968	62.6808	56.6912	21.0641	9.33928	0	0	0	0	0	0	0	0	0	0	0	0	Kin	6	6	184	14	0	0
1	3	13_A_1	LZ	NQ	4.7	2.753	3.9	1.85	3.5	0.4	1.552	33.8001	6.17567	33.0824	12.3738	60.8724	14.7808	-2.407	-27.79	60.8724	33.0824	14.7808	12.3738	NA	0	0	0	NA	0	0	0.5	1.5	0.5	3.5	-2	Nonkin	2	NA	110	NA	47	0.427273
2	4	13_A_2	LZ	LZ	5.5	4.778	4	2.057	3.9	0.1	1.835	39.7352	21.334	67.1863	21.7051	68.0074	19.6073	2.09784	-0.821044	67.1863	68.0074	21.7051	19.6073	0	4.66667	1.33333	3.33333	0	0	0.333333	0	0	0	3	-3	Kin	3	19	91	29	60	0.659341
1	4	14_B_1	LZ	LZ	4.9	2.988	3.4	1.301	3.4	0	1.273	33.6584	5.83095	59.3418	8.11035	43.7937	12.693	-4.58261	15.5481	59.3418	43.7937	8.11035	12.693	NA	10.5	0	10.5	NA	0.5	0	0	0	0	0	0	Kin	2	NA	0	NA	0	0
1	5	14_B_2	LZ	RU	4.8	3.159	3.5	1.374	3.5	0	1.606	32.6207	12.1758	60.3481	6.67083	41.3817	14.0159	-7.34503	18.9664	41.3817	60.3481	14.0159	6.67083	NA	0	2.25	-2.25	NA	0.25	7	0.625	0.875	9.5	0	0.875	Nonkin	8	NA	16	NA	16	1
1	6	13_A_3	LZ	NW	4.7	3.173	3.4	1.117	3.6	-0.2	1.586	30.6902	5.49747	52.4394	12.8722	29.5146	8.97527	3.89696	22.9248	29.5146	52.4394	8.97527	12.8722	NA	0	2.66667	-2.66667	NA	0	2.66667	0	0	0.666667	0	0	Nonkin	3	NA	0	NA	0	0
2	7	20_B_1	ZU	ZU	5.5	5.175	3.7	1.736	3.8	-0.1	1.963	30.3113	17.7451	80.9417	17.3534	68.8033	23.2725	-5.91919	12.1384	80.9417	68.8033	17.3534	23.2725	1.66667	1.33333	0	1.33333	0	0	0	0	0	1.33333	1	-1	Kin	3	16	147	26	53	0.360544
1	7	16_B_1	LR	LR	4.6	2.695	3.6	1.475	3.7	-0.1	1.56	27.6687	8.61039	40.3113	10.9151	25.9315	10.651	0.264046	14.3798	40.3113	25.9315	10.9151	10.651	NA	0.666667	0.333333	0.333333	NA	0	0	0	0.333333	8	0.666667	-0.333333	Kin	3	NA	0	NA	0	0
2	8	22_A_1	QU	QU	4.7	3.128	3.5	1.536	3.8	-0.3	1.8	31.3493	12.8949	57.7591	10.6092	76.0007	13.4371	-2.82788	-18.2417	57.7591	76.0007	10.6092	13.4371	0	2.42857	1.71429	0.714286	0	0.571429	0.142857	0.428571	0	0	2.57143	-2.57143	Kin	7	11	90	19	35	0.388889
1	8	47_A_2	LR	NQ	4.5	2.83	3.6	1.445	3.9	-0.3	1.854	27.4975	4	57.8052	12.8377	57.8004	11.8345	1.00315	0.00480561	57.8004	57.8052	11.8345	12.8377	NA	0	6.44444	-6.44444	NA	0	1.44444	0.444444	4.88889	2.88889	0	4.88889	Nonkin	9	NA	165	NA	31	0.187879
2	9	28_A_1	LN	LN	4.9	3.109	4	2.018	3.1	0.9	0.904	29.3504	12.8236	40.068	10.7342	55.6826	16.2703	-5.53613	-15.6146	40.068	55.6826	10.7342	16.2703	0	3.25	0	3.25	0	0	0	0	0	1.25	0.25	-0.25	Kin	4	7	104	17	20	0.192308
1	9	48_B_1	LR	ZU	4.9	3.604	3.4	1.178	3.7	-0.3	1.597	27.4084	7.60117	57.8293	14.6676	34.7819	8.04329	6.62433	23.0474	34.7819	57.8293	8.04329	14.6676	NA	1.75	8.5	-6.75	NA	0	1.25	0.25	1.5	0.5	1.5	0	Nonkin	4	NA	67	NA	0	0
2	10	29_B_1	LN	LN	5.3	3.755	3.7	1.464	3.8	-0.1	1.405	33.7474	11.7804	72.2496	19.0066	51.0098	15.013	3.99362	21.2398	72.2496	51.0098	19.0066	15.013	0	3	0	3	0	1	0.25	2.5	0	0.25	3.25	-3.25	Kin	4	5	111	14	0	0
1	10	18_A_1	RU	RU	5.1	3.831	3.6	1.587	4	-0.4	2.075	31.5876	7.53142	39.0797	6.43774	28.3823	7.90569	-1.46796	10.6974	39.0797	28.3823	6.43774	7.90569	NA	1.4	0	1.4	NA	0	0	0	0	0	1.8	-1.8	Kin	5	NA	28	NA	10	0.357143
2	11	32_A_1	LO	RU	4.6	2.562	4.2	2.415	3.5	0.7	1.382	26.0085	9.67528	78.1025	29.1495	56.001	16.3001	12.8494	22.1015	56.001	78.1025	16.3001	29.1495	0	0	2.33333	-2.33333	0	0	0.333333	1.33333	0.666667	0	0	0.666667	Nonkin	3	NA	NA	15	0	0
1	11	40_B_1	RU	RU	5	3.892	3.4	1.534	3.9	-0.5	1.889	30.7119	4.17	39.2103	10.2008	59	6.67499	3.52577	-19.7897	39.2103	59	10.2008	6.67499	NA	3.14286	0.285714	2.85714	NA	0.142857	0.285714	0	0	0.571429	0.428571	-0.428571	Kin	7	NA	106	NA	58	0.54717
2	12	35_B_1	OR	OR	5.4	4.432	4.1	2.847	4.3	-0.2	2.844	55.7026	8.14112	84.3439	25.5125	84.8855	19.3341	6.17847	-0.541671	84.3439	84.8855	25.5125	19.3341	0.333333	1.33333	0	1.33333	0	0.333333	0	0	0	0	0	0	Kin	3	5	190	14	36	0.189474
1	12	38_B_1	RU	RU	4.9	3.747	3.6	1.584	3.8	-0.2	1.57	30.683	6.68539	31.967	8.19383	43.022	17.5127	-9.31886	-11.055	31.967	43.022	8.19383	17.5127	NA	0	0	0	NA	0	0	0	0	0	0	0	Kin	6	NA	63	NA	18	0.285714
1	13	38_A_2	RU	RU	4.5	2.516	3.5	1.564	3.8	-0.3	1.63	30.8473	4.87909	45.6667	8.30328	57.5229	8.13941	0.163869	-11.8563	45.6667	57.5229	8.30328	8.13941	NA	1.33333	0	1.33333	NA	0.166667	0	0	0.166667	0	0	0.166667	Kin	6	NA	125	NA	49	0.392
2	14	36_A_1	UW	NQ	4.4	2.696	3.8	1.784	4.2	-0.4	2.318	41.688	11.9641	66.0076	18.6674	79.4383	24.7212	-6.05381	-13.4307	79.4383	66.0076	24.7212	18.6674	0	3	0	3	0	3.33333	0.333333	4.33333	15.6667	0	0	15.6667	Nonkin	3	11	126	19	45	0.357143
1	14	22_A_1	QU	QU	4.4	2.686	3.2	1.22	3.7	-0.5	1.749	24.7768	3.67045	57.1402	10.1885	36.4005	9.69679	0.491709	20.7396	57.1402	36.4005	10.1885	9.69679	NA	0	0.5	-0.5	NA	0	0.5	0	0.5	0	0	0.5	Kin	2	NA	99	NA	7	0.0707071
2	15	37_B_1	UW	UW	4.8	3.02	3.8	1.779	4.2	-0.4	2.319	41.3548	12.8171	50.7061	13.9084	68	29.831	-15.9226	-17.2939	50.7061	68	13.9084	29.831	0.666667	4.33333	2	2.33333	0	0	0.666667	0	0	0.333333	1.33333	-1.33333	Kin	3	7	97	17	21	0.216495
1	15	23_B_1	QU	QU	4.7	3.111	3.4	1.269	3.8	-0.4	1.707	24.9377	5.34374	78.7859	11.1567	32.1057	6.93221	4.2245	46.6802	78.7859	32.1057	11.1567	6.93221	NA	0.5	0	0.5	NA	0	0	0	0	0	0	0	Kin	2	NA	46	NA	13	0.282609
1	16	28_A_2	LN	LN	4.3	2.392	3.9	1.776	3.1	0.8	1.013	29.6292	7.32765	39.0014	8.51795	54.0833	7.33523	1.18273	-15.0818	39.0014	54.0833	8.51795	7.33523	NA	0.166667	0	0.166667	NA	0.833333	1.5	0.166667	0	0.666667	1.33333	-1.33333	Kin	6	NA	0	NA	0	0
2	16	38_A_1	RU	RU	5.4	4.254	3.8	1.884	4.1	-0.3	2.351	29.0937	10.8333	85.3359	15.4029	62.3476	16.0278	-0.624832	22.9883	85.3359	62.3476	15.4029	16.0278	0	8.66667	0	8.66667	0	0	0	0	0	0	0	0	Kin	3	7	124	16	50	0.403226
2	17	39_A_1	NQ	NQ	4.8	3.642	4.1	2.071	3.9	0.2	1.846	31.1145	17.1083	81.6149	29.2878	73.003	16.9189	12.3689	8.61191	81.6149	73.003	29.2878	16.9189	0	1.33333	0	1.33333	0	0	0	0	0	3.66667	6.66667	-6.66667	Kin	3	7	61	16	4	0.0655738
1	17	28_A_3	LN	RU	4.8	3.066	3.5	1.542	3.5	0	1.414	30.7318	5.37484	37.6681	11.9082	38.7184	8.22766	3.68055	-1.05021	38.7184	37.6681	8.22766	11.9082	NA	0	0	0	NA	3	0	2	0	0	0	0	Nonkin	1	NA	80	NA	35	0.4375
1	18	29_B_1	LN	LN	4.9	3.001	3.4	1.564	3.4	0	1.19	30.6413	4.71993	56.0159	6.91416	51.0011	11.1977	-4.28356	5.01478	56.0159	51.0011	6.91416	11.1977	NA	0	0	0	NA	3	0	0	0	0	0	0	Kin	1	NA	0	NA	0	0
2	19	41_B_1	NQ	UW	5.8	5.255	3.7	1.652	3.7	0	1.802	38.0132	16.3953	68.2194	19.69	84.7087	13.9692	5.72075	-16.4892	84.7087	68.2194	13.9692	19.69	0.25	0	1	-1	0	0	0	0	0	0	0	0	Nonkin	4	17	123	23	8	0.0650407
2	20	47_A_1	LR	UW	5.3	3.651	4.2	2.14	3.3	0.9	1.145	33.9559	16.8729	80.8895	29.0177	80.4888	18.1506	10.8671	0.400715	80.4888	80.8895	18.1506	29.0177	0	0	2.25	-2.25	0	0	0	2.5	1.25	0	0	1.25	Nonkin	4	19	108	29	41	0.37963
1	21	34_A_1	OR	LN	4.3	2.517	3.2	0.943	3.5	-0.3	1.387	35.3663	4.03457	29.0994	6.63744	33.7079	10.435	-3.79755	-4.60845	33.7079	29.0994	10.435	6.63744	NA	0.625	3.625	-3	NA	0.5	0.5	0	0.5	0.375	0	0.5	Nonkin	11	NA	8	NA	4	0.5
1	23	35_B_1	OR	ZU	4.6	2.609	3.1	0.863	3.4	-0.3	1.237	28.5677	3.87657	43.7467	4.19656	54.4161	17.8668	-13.6702	-10.6693	54.4161	43.7467	17.8668	4.19656	NA	0	4.33333	-4.33333	NA	0	0	0	2.66667	0	0	2.66667	Nonkin	3	NA	59	NA	6	0.101695
2	23	7_A_1	QR	QR	5.2	3.498	3.7	1.665	3.9	-0.2	1.893	35	15.9513	77.9815	18.0755	82.0027	15.3052	2.77023	-4.02123	77.9815	82.0027	18.0755	15.3052	0	4.8	2.8	2	0	0.4	0.8	0.2	0	0.8	2.2	-2.2	Kin	5	6	126	16	16	0.126984
1	24	36_A_1	UW	UW	4.1	2.126	3.7	1.611	3.8	-0.1	2.022	37.1214	4.44722	45.0197	7.44237	38.6163	16.7705	-9.32814	6.4034	45.0197	38.6163	7.44237	16.7705	NA	5	2.66667	2.33333	NA	2	0.333333	1.33333	0	0.666667	0.333333	-0.333333	Kin	3	NA	162	NA	0	0
2	24	13_A_1	LZ	LZ	5.2	3.559	3.6	1.343	3.3	0.3	1.181	39.6681	6.55956	54.0257	14.3343	66.7075	13.3687	0.965599	-12.6818	54.0257	66.7075	14.3343	13.3687	0	6.8	2.6	4.2	0	0.6	1.6	0	0	0.8	7	-7	Kin	5	6	78	30	49	0.628205
1	26	39_A_1	NQ	NQ	4.7	3.173	4.1	2.13	3.6	0.5	1.614	28.6744	5.16935	62.7738	20.3395	40.0694	8.00694	12.3325	22.7045	62.7738	40.0694	20.3395	8.00694	NA	2	1.57143	0.428571	NA	0	2	0	0	0.142857	5.57143	-5.57143	Kin	7	NA	143	NA	12	0.0839161
1	27	41_B_1	NQ	LW	5.3	4.28	3.9	1.923	3.9	0	1.92	32.085	4.66964	66.3342	16.1804	59.339	10.8756	5.30485	6.99522	59.339	66.3342	10.8756	16.1804	NA	0	0	0	NA	0	0	0	0.125	0	0	0.125	Nonkin	11	NA	107	NA	46	0.429907
2	27	47_A_2	LR	LR	5	3.308	3.9	1.779	4	-0.1	1.883	36.8179	11.3493	81.6912	21.9899	66.3744	19.3793	2.61064	15.3168	81.6912	66.3744	21.9899	19.3793	0	4.5	0	4.5	0	0.5	0.25	1	0	0	4.75	-4.75	Kin	4	9	63	16	28	0.444444
